# Supplementary material for: Novel susceptibility loci for A(H7N9) infection identified by next generation sequencing and functional analysis
Source: Sci Rep. 2020 Jul 16;10:11768. doi: 10.1038/s41598-020-68675-y (PMC7366728; doi:10.1038/s41598-020-68675-y)
Supplement: Supplementary file 1 — Supplementary Table S1. [file 41598_2020_68675_MOESM1_ESM.xlsx]

## Sheet: Supplementary Table 1
Supplementary Table S1: The clinical and demographic information of 121 A(H7N9) patients and 187 controls.
a. A(H7N9) patients
No.of patients	Gender	Age（Y）	Survied	Onset date	WES	Verification	HLA typing	Collecting by
1	F	75	Y	2013.04.13	Y	Y	Y	SCDC
2	M	68	Y	2013.04.04	Y	Y	Y	SCDC
3	M	69	Y	2013.02.19	Y	Y	Y	SCDC
4	M	40	Y	2013.03.03	Y	Y	Y	SCDC
5	M	54	Y	2013.03.15	Y	Y	Y	SCDC
6	M	73	Y	2013.04.05	Y	Y	Y	SCDC
7	M	67	Y	2013.03.30	Y	Y	Y	SCDC
8	M	4	Y	2013.03.31	Y	Y	Y	SCDC
9	M	87	N	2013.12.26	Y	Y	Y	SCDC
10	F	58	N	2014.01.01	Y	Y	Y	SCDC
11	M	56	N	2014.01.03	Y	Y	Y	SCDC
12	M	35	Y	2014.01.02	Y	Y	Y	SCDC
13	M	54	N	2014.01.03	Y	Y	Y	SCDC
14	M	57	N	2014.01.03	Y	Y	Y	SCDC
15	M	77	N	2014.01.10	Y	Y	Y	SCDC
16	M	31	N	2014.01.10	Y	Y	Y	SCDC
17	F	61	N	2014.01.13	Y	Y	Y	SCDC
18	M	79	Y	2013.04.04	N	Y	N	SCDC
19	F	81	Y	2013.04.04	N	Y	Y	SCDC
20	M	47	Y	2013.04.10	N	Y	Y	SCDC
21	M	38	Y	2014.11.23	N	Y	Y	SCDC
22	F	76	Y	2014.04.02	N	Y	N	SCDC
23	M	/	/	2014.02.04	N	Y	N	SCDC
24	M	/	/	2014.01.20	N	Y	N	SCDC
25	M	53	N	2015.02.04	N	Y	Y	SCDC
26	F	37	N	2015.03.27	N	Y	Y	SCDC
27	M	54	Y	2015.03.26	N	Y	Y	SCDC
28	M	61	Y	2015.05.24	N	Y	Y	SCDC
29	M	59	Y	2015.12.21	N	Y	Y	SCDC
30	M	66	N	2016.01.28	N	Y	Y	SCDC
31	F	58	Y	2015.12.31	N	Y	Y	SCDC
32	F	79	N	2016.02.24	N	Y	Y	SCDC
33	M	74	N	2013.03.28	N	Y	Y	SCDC
34	M	46	N	2016.12.10	N	Y	Y	SCDC
35	M	35	N	2016.12.24	N	Y	Y	SCDC
36	M	59	Y	2016.12.30	N	Y	Y	SCDC
37	F	54	N	2014.10.19	N	Y	Y	CNIC
38	M	45	N	2014.11.15	N	Y	Y	CNIC
39	F	81	N	2014.11.24	N	Y	Y	CNIC
40	M	27	Y	2014.11.26	N	Y	Y	CNIC
41	F	52	Y	2014.12.11	N	Y	Y	CNIC
42	M	65	Y	2014.12.18	N	Y	Y	CNIC
43	M	78	Y	2014.12.21	N	Y	Y	CNIC
44	M	28	N	2014.12.29	N	Y	Y	CNIC
45	F	52	N	2014.12.26	N	Y	Y	CNIC
46	M	88	Y	2014.12.25	N	Y	Y	CNIC
47	M	73	N	2014.12.27	N	Y	Y	CNIC
48	M	48	N	2015.01.07	N	Y	Y	CNIC
49	M	34	Y	2015.01.09	N	Y	Y	CNIC
50	M	83	N	2014.12.21	N	Y	Y	CNIC
51	F	38	N	2014.12.21	N	Y	Y	CNIC
52	F	55	N	2014.12.23	N	Y	Y	CNIC
53	F	49	N	2015.1.10	N	Y	Y	CNIC
54	M	55	Y	2013.3.28	N	Y	Y	CNIC
55	M	40	Y	2013.3.3	N	Y	Y	CNIC
56	M	50	Y	2015.1.18	N	Y	Y	CNIC
57	M	78	N	2014.12.23	N	Y	Y	CNIC
58	F	73	N	2014.12.14	N	Y	Y	CNIC
59	M	26	N	2015.1.3	N	Y	Y	CNIC
60	F	58	N	2014.10.24	N	Y	Y	CNIC
61	F	45	Y	2014.11.3	N	Y	Y	CNIC
62	M	67	Y	2015.1.9	N	Y	Y	CNIC
63	M	78	Y	2014.12.25	N	Y	Y	CNIC
64	M	53	Y	2015.1.7	N	Y	Y	CNIC
65	M	58	Y	2015.1.7	N	Y	Y	CNIC
66	M	68	Y	2015.1.8	N	Y	Y	CNIC
67	M	51	Y	2015.1.11	N	Y	Y	CNIC
68	F	3	Y	2015.2.1	N	Y	Y	CNIC
69	M	60	N	2015.1.2	N	Y	Y	CNIC
70	M	33	Y	2014.5.15	N	Y	Y	CNIC
71	M	4	/	/	N	Y	Y	CNIC
72	F	14	Y	2014.2.11	N	Y	Y	CNIC
73	M	65	N	2014.2.1	N	Y	Y	CNIC
74	M	63	Y	2014.4.27	N	Y	Y	CNIC
75	M	38	Y	2013.4.16	N	Y	Y	CNIC
76	M	42	Y	2013.4.12	N	Y	Y	CNIC
77	/	/	/	/	N	Y	Y	CNIC
78	F	67	Y	2013.4.12	N	Y	Y	CNIC
79	F	41	Y	2015.12.1	N	Y	Y	CNIC
80	F	52	Y	2015.12.11	N	Y	Y	CNIC
81	M	66	N	2016.1.13	N	Y	Y	CNIC
82	M	35	Y	2016.1.30	N	Y	Y	CNIC
83	M	35	Y	2016.2.1	N	Y	Y	CNIC
84	F	61	Y	2016.1.13	N	Y	Y	CNIC
85	F	59	Y	2016.2.25	N	Y	Y	CNIC
86	M	91	N	2016.1.19	N	Y	Y	CNIC
87	M	26	N	2016.2.13	N	Y	Y	CNIC
88	F	21	Y	2016.2.19	N	Y	Y	CNIC
89	M	58	Y	2016.2.14	N	Y	Y	CNIC
90	M	75	N	2016.2.15	N	Y	Y	CNIC
91	F	58	Y	2016.3.9	N	Y	Y	CNIC
92	M	54	Y	2016.2.10	N	Y	Y	CNIC
93	M	57	N	2016.2.9	N	Y	Y	CNIC
94	F	43	Y	2016.3.1	N	Y	Y	CNIC
95	M	62	N	2016.5.30	N	Y	Y	CNIC
96	F	67	Y	2016.6.8	N	Y	Y	CNIC
97	M	49	N	2016.5.22	N	Y	Y	CNIC
98	M	27	Y	2015.2.20	N	Y	Y	CNIC
99	M	50	Y	2015.4.19	N	Y	Y	CNIC
100	M	58	Y	2015.2.28	N	Y	Y	CNIC
101	M	50	Y	2015.2.23	N	Y	Y	CNIC
102	F	58	Y	2015.2.21	N	Y	Y	CNIC
103	M	4	Y	2015.4.27	N	Y	Y	CNIC
104	M	65	N	2014.12.1	N	Y	Y	CNIC
105	F	4	Y	2015.5.22	N	Y	Y	CNIC
106	M	57	Y	2016.5.10	N	Y	Y	CNIC
107	F	68	N	2016.6.3	N	Y	Y	CNIC
108	M	79	N	2016.6.25	N	Y	Y	CNIC
109	M	78	Y	2016.6.24	N	Y	Y	CNIC
110	M	35	Y	2016.7.18	N	Y	Y	CNIC
111	F	13	Y	2016.7.26	N	Y	Y	CNIC
112	F	68	Y	2016.7.29	N	Y	Y	CNIC
113	M	53	Y	2017.1.11	N	N	Y	CNIC
114	M	48	Y	2017.2.10	N	N	Y	CNIC
115	M	67	Y	2017.3.2	N	N	Y	CNIC
116	M	73	Y	2017.3.14	N	N	Y	CNIC
117	F	49	/	2017.3.1	N	N	Y	CNIC
118	F	58	/	2017.3.11	N	N	Y	CNIC
119	M	76	/	2017.3.4	N	N	Y	CNIC
120	M	53	/	2017.3.13	N	N	Y	CNIC
121	M	56	/	2017.2.15	N	N	Y	CNIC
b. Controls
Number	Sex	Age（Y）	Source description	Verification	HLA typing	Collecting by
1	M	53	live poultry market workers	Y	Y	SCDC
2	M	46	live poultry market workers	Y	Y	SCDC
3	M	35	live poultry market workers	Y	N	SCDC
4	F	38	live poultry market workers	Y	N	SCDC
5	F	42	live poultry market workers	Y	N	SCDC
6	F	60	live poultry market workers	Y	Y	SCDC
7	F	65	live poultry market workers	Y	Y	SCDC
8	F	47	live poultry market workers	Y	Y	SCDC
9	M	36	live poultry market workers	Y	N	SCDC
10	M	35	live poultry market workers	Y	N	SCDC
11	M	44	live poultry market workers	Y	N	SCDC
12	M	46	live poultry market workers	Y	N	SCDC
13	M	67	live poultry market workers	Y	Y	SCDC
14	F	84	non-immediate family member	Y	N	SCDC
15	F	33	close contact-doctor	Y	N	SCDC
16	F	33	close contact-doctor	Y	N	SCDC
17	F	46	close contact-nurse	Y	Y	SCDC
18	F	18	non-immediate family member	Y	Y	SCDC
19	F	52	non-immediate family member	Y	N	SCDC
20	F	30	non-immediate family member	Y	N	SCDC
21	M	35	close contact-colleage	Y	N	SCDC
22	F	57	close contact-colleage	Y	N	SCDC
23	M	33	close contact-colleage	Y	Y	SCDC
24	F	32	close contact-colleage	Y	Y	SCDC
25	M	36	close contact-colleage	Y	N	SCDC
26	F	42	close contact-colleage	Y	N	SCDC
27	M	58	live poultry market workers	Y	Y	SCDC
28	F	60	live poultry market workers	Y	Y	SCDC
29	F	30	live poultry market workers	Y	Y	SCDC
30	M	42	live poultry market workers	Y	Y	SCDC
31	M	68	close contact-neighbor	Y	N	SCDC
32	F	63	close contact-neighbor	Y	N	SCDC
33	F	58	non-immediate family member	Y	N	SCDC
34	M	34	non-immediate family member	Y	N	SCDC
35	F	33	non-immediate family member	Y	Y	SCDC
36	M	60	non-immediate family member	Y	Y	SCDC
37	F	25	close contact-nurse	Y	Y	SCDC
38	F	48	close contact-nurse	Y	Y	SCDC
39	M	33	close contact-doctor	Y	N	SCDC
40	F	22	close contact-nurse	Y	N	SCDC
41	F	22	close contact-nurse	Y	Y	SCDC
42	F	77	non-immediate family member	Y	N	SCDC
43	F	48	non-immediate family member	Y	N	SCDC
44	M	32	close contact-doctor	Y	N	SCDC
45	F	42	close contact-nurse	Y	N	SCDC
46	M	37	close contact-doctor	Y	N	SCDC
47	F	73	close contact-neighbor	Y	Y	SCDC
48	F	75	close contact-neighbor	Y	Y	SCDC
49	M	58	close contact-neighbor	Y	Y	SCDC
50	M	46	non-immediate family member	Y	N	SCDC
51	F	25	close contact-neighbor	Y	N	SCDC
52	M	29	close contact-neighbor	Y	N	SCDC
53	F	51	close contact-neighbor	Y	N	SCDC
54	F	74	close contact-neighbor	Y	Y	SCDC
55	M	63	non-immediate family member	Y	Y	SCDC
56	M	59	non-immediate family member	Y	Y	SCDC
57	M	37	close contact-doctor	Y	N	SCDC
58	F	35	close contact-doctor	Y	N	SCDC
59	F	23	close contact-doctor	Y	N	SCDC
60	M	65	close contact-doctor	Y	Y	SCDC
61	F	62	close contact-neighbor	Y	N	SCDC
62	M	36	close contact-neighbor	Y	N	SCDC
63	F	30	close contact-neighbor	Y	N	SCDC
64	F	35	non-immediate family member	Y	Y	SCDC
65	M	33	close contact-doctor	Y	Y	SCDC
66	M	21	close contact-colleage	Y	Y	SCDC
67	M	23	close contact-colleage	Y	N	SCDC
68	M	30	close contact-colleage	Y	N	SCDC
69	M	26	close contact-colleage	Y	N	SCDC
70	M	24	close contact-colleage	Y	Y	SCDC
71	F	46	live poultry market workers	Y	Y	SCDC
72	F	55	close contact-friend	Y	N	SCDC
73	F	52	close contact-friend	Y	Y	SCDC
74	M	27	live poultry market workers	Y	Y	SCDC
75	F	55	live poultry market workers	Y	N	SCDC
76	F	58	live poultry market workers	Y	N	SCDC
77	F	25	close contact-nurse	Y	N	SCDC
78	F	48	close contact-nurse	Y	N	SCDC
79	M	33	close contact-doctor	Y	N	SCDC
80	F	22	close contact-nurse	Y	N	SCDC
81	F	38	close contact-nurse	Y	N	SCDC
82	F	44	close contact-nurse	Y	N	SCDC
83	F	62	non-immediate family member	Y	N	SCDC
84	F	46	close contact-friend	Y	N	SCDC
85	F	75	close contact-wardmate	Y	N	SCDC
86	M	63	close contact-friend	Y	N	SCDC
87	F	63	close contact-wardmate	Y	N	SCDC
88	M	80	close contact-wardmate	Y	N	SCDC
89	F	22	close contact-nurse	Y	N	SCDC
90	F	24	close contact-nurse	Y	Y	SCDC
91	F	22	close contact-nurse	Y	Y	SCDC
92	F	23	close contact-nurse	Y	Y	SCDC
93	F	33	close contact-nurse	Y	Y	SCDC
94	F	37	close contact-nurse	Y	Y	SCDC
95	F	40	close contact-nurse	Y	Y	SCDC
96	F	24	close contact-nurse	Y	Y	SCDC
97	F	26	close contact-nurse	Y	Y	SCDC
98	F	23	close contact-nurse	Y	Y	SCDC
99	F	38	close contact-nurse	Y	Y	SCDC
100	F	40	close contact-nurse	Y	Y	SCDC
101	F	39	close contact-nurse	Y	Y	SCDC
102	F	45	close contact-friend	Y	Y	SCDC
103	F	38	non-immediate family member	Y	Y	SCDC
104	M	53	live poultry market workers	N	Y	SCDC
105	F	18	live poultry market workers	N	Y	SCDC
106	F	34	live poultry market workers	N	Y	SCDC
107	F	48	live poultry market workers	N	Y	SCDC
108	F	23	live poultry market workers	N	Y	SCDC
109	M	74	live poultry market workers	N	Y	SCDC
110	M	52	live poultry market workers	N	Y	SCDC
111	M	47	live poultry market workers	Y	Y	CNIC
112	F	39	live poultry market workers	Y	Y	CNIC
113	F	41	live poultry market workers	Y	Y	CNIC
114	M	49	live poultry market workers	Y	Y	CNIC
115	F	49	live poultry market workers	Y	Y	CNIC
116	M	38	live poultry market workers	Y	Y	CNIC
117	F	66	live poultry market workers	Y	Y	CNIC
118	M	49	live poultry market workers	Y	Y	CNIC
119	F	40	live poultry market workers	Y	Y	CNIC
120	M	41	live poultry market workers	Y	Y	CNIC
121	M	24	live poultry market workers	Y	Y	CNIC
122	F	58	live poultry market workers	Y	Y	CNIC
123	M	28	live poultry market workers	Y	Y	CNIC
124	M	42	live poultry market workers	Y	Y	CNIC
125	M	28	live poultry market workers	Y	Y	CNIC
126	F	28	live poultry market workers	Y	Y	CNIC
127	M	47	live poultry market workers	Y	Y	CNIC
128	M	34	live poultry market workers	Y	Y	CNIC
129	M	52	live poultry market workers	Y	Y	CNIC
130	F	37	live poultry market workers	Y	Y	CNIC
131	M	37	live poultry market workers	Y	Y	CNIC
132	M	56	live poultry market workers	Y	Y	CNIC
133	F	47	live poultry market workers	Y	Y	CNIC
134	M	44	live poultry market workers	Y	Y	CNIC
135	F	26	live poultry market workers	Y	Y	CNIC
136	F	41	live poultry market workers	Y	Y	CNIC
137	M	40	live poultry market workers	Y	Y	CNIC
138	F	35	live poultry market workers	Y	Y	CNIC
139	F	41	live poultry market workers	Y	Y	CNIC
140	F	23	live poultry market workers	Y	Y	CNIC
141	M	46	live poultry market workers	Y	Y	CNIC
142	M	44	live poultry market workers	Y	Y	CNIC
143	M	44	live poultry market workers	Y	Y	CNIC
144	/	50	live poultry market workers	Y	Y	CNIC
145	/	/	live poultry market workers	Y	Y	CNIC
146	/	/	live poultry market workers	Y	Y	CNIC
147	/	/	live poultry market workers	Y	Y	CNIC
148	/	/	live poultry market workers	Y	Y	CNIC
149	/	/	live poultry market workers	Y	Y	CNIC
150	/	/	live poultry market workers	Y	Y	CNIC
151	/	/	live poultry market workers	Y	Y	CNIC
152	/	/	live poultry market workers	Y	Y	CNIC
153	/	/	live poultry market workers	Y	Y	CNIC
154	/	/	live poultry market workers	Y	Y	CNIC
155	/	/	live poultry market workers	Y	Y	CNIC
156	/	/	live poultry market workers	Y	Y	CNIC
157	/	/	live poultry market workers	Y	Y	CNIC
158	/	/	live poultry market workers	Y	Y	CNIC
159	/	/	live poultry market workers	Y	Y	CNIC
160	M	27	live poultry market workers	Y	Y	CNIC
161	M	22	live poultry market workers	Y	Y	CNIC
162	M	49	live poultry market workers	Y	Y	CNIC
163	M	22	live poultry market workers	Y	Y	CNIC
164	M	65	live poultry market workers	Y	Y	CNIC
165	M	46	live poultry market workers	Y	Y	CNIC
166	F	47	live poultry market workers	Y	Y	CNIC
167	M	68	live poultry market workers	Y	Y	CNIC
168	F	48	live poultry market workers	Y	Y	CNIC
169	M	48	live poultry market workers	Y	Y	CNIC
170	M	24	live poultry market workers	Y	Y	CNIC
171	M	24	live poultry market workers	Y	Y	CNIC
172	M	41	live poultry market workers	Y	Y	CNIC
173	M	46	live poultry market workers	Y	Y	CNIC
174	F	40	live poultry market workers	Y	Y	CNIC
175	M	55	live poultry market workers	N	Y	CNIC
176	M	58	live poultry market workers	N	Y	CNIC
177	M	46	live poultry market workers	N	Y	CNIC
178	M	36	live poultry market workers	N	Y	CNIC
179	M	42	live poultry market workers	N	Y	CNIC
180	M	48	live poultry market workers	N	Y	CNIC
181	M	60	live poultry market workers	N	Y	CNIC
182	M	48	live poultry market workers	N	Y	CNIC
183	M	58	live poultry market workers	N	Y	CNIC
184	M	49	live poultry market workers	N	Y	CNIC
185	M	63	live poultry market workers	N	Y	CNIC
186	M	36	live poultry market workers	N	Y	CNIC
187	M	56	live poultry market workers	N	Y	CNIC
