# Supplementary material for: Novel susceptibility loci for A(H7N9) infection identified by next generation sequencing and functional analysis
Source: Sci Rep. 2020 Jul 16;10:11768. doi: 10.1038/s41598-020-68675-y (PMC7366728; doi:10.1038/s41598-020-68675-y)
Supplement: Supplementary file 2 — Supplementary Table S2. [file 41598_2020_68675_MOESM2_ESM.xlsx]

## Sheet: Supplementary Table 2
Supplementary Table S2: The whole-exome sequencing data summary for 17 A(H7N9) patients.
Exome sequencing QC statistics	No. of the patient
	1	2	3	4	5	6	7	8	9	10	11	12	13	14	15	16	17
Total effective data yield(Mb)	11825.8	11298.1	10991.6	9145.38	13155	16231.5	10593.9	11288.8	10082.5	9977.51	8938.65	10276.6	9552.85	10503.9	12684.1	11700.7	9601.26
Total effective reads	118257488	112981236	109916394	91453808	131549932	162314560	105938946	112887950	100824738	99775138	89386502	102765722	95528474	105039104	126841246	117006910	96012560
Uniquely mapping reads rate	0.8078	0.8026	0.7875	0.7955	0.8115	0.8184	0.8331	0.8013	0.8284	0.8264	0.7912	0.8173	0.824	0.8285	0.8227	0.8295	0.8158
No-mismatch mapping reads rate	0.7679	0.7686	0.7658	0.7552	0.765	0.7884	0.7871	0.7652	0.7925	0.7926	0.7626	0.7907	0.7838	0.7814	0.7846	0.7792	0.775
Mismatch alignment bases rate	0.0042	0.0044	0.0043	0.0045	0.0044	0.0039	0.004	0.0043	0.0038	0.0038	0.0043	0.0038	0.004	0.004	0.0038	0.0039	0.0041
The ratio of reads alignment to reference genome	0.9721	0.968	0.9671	0.9684	0.963	0.9822	0.9813	0.9703	0.985	0.9831	0.9644	0.9839	0.9834	0.9823	0.9843	0.9838	0.979
Capture efficiency rate on target regions	0.5353	0.5257	0.5353	0.4819	0.5042	0.5239	0.5187	0.5256	0.5389	0.5335	0.4892	0.5281	0.5241	0.5338	0.5322	0.5256	0.5207
Capture efficiency rate on or near +-150 target regions	62.50%	0.6114	0.6176	0.5649	0.58	0.6067	0.6005	0.6116	0.6301	0.6181	0.574	0.6186	0.6237	0.6236	0.6214	0.6082	0.6154
Capture efficiency rate on or near +-500 target regions	0.6427	0.6279	0.6333	0.586	0.5956	0.6238	0.6181	0.629	0.6471	0.6356	0.5951	0.6361	0.6437	0.6428	0.6382	0.6262	0.6347
Mean coverage sequencing depth on official target	83	78	77	58	87	112	72	78	72	70	58	72	67	74	90	81	66
Fraction of official target covered	0.9771	0.9784	0.976	0.9794	0.982	0.9814	0.9797	0.9783	0.9773	0.9766	0.9775	0.9773	0.9767	0.9785	0.9783	0.9792	0.9759
Fraction of official target covered with at least 4X	0.9584	0.9584	0.9555	0.955	0.9599	0.9627	0.957	0.9557	0.9581	0.956	0.9594	0.9584	0.9586	0.9598	0.9612	0.9598	0.9564
Fraction of official target covered with at least 10X	0.9354	0.9344	0.9301	0.9178	0.9382	0.9436	0.9308	0.9246	0.9323	0.9288	0.9273	0.9324	0.932	0.9347	0.9408	0.9357	0.9289
Fraction of official target covered with at least 20X	0.8934	0.8895	0.8811	0.8248	0.9033	0.9146	0.8809	0.8458	0.8752	0.8744	0.8467	0.8754	0.8707	0.884	0.9042	0.8937	0.8649
