# Supplementary material for: Novel susceptibility loci for A(H7N9) infection identified by next generation sequencing and functional analysis
Source: Sci Rep. 2020 Jul 16;10:11768. doi: 10.1038/s41598-020-68675-y (PMC7366728; doi:10.1038/s41598-020-68675-y)
Supplement: Supplementary file 3 — Supplementary Table S3. [file 41598_2020_68675_MOESM3_ESM.xlsx]

## Sheet: Supplementary Table 3
Supplementary Table S3: Summary of 140 SNPs meet the threshold and 6 SNPs previously published.
Group	Gene	No.	Site	REF	ALT	Exon Syno	freq	perc	allele number/allele count in case	allele number/allele count in control	P
novel SNP with percentage above 80% in WES stage	MUC6	1	chr11_1018095_1018095	G	A	nonsynonymous SNV	17	1	NA	NA	NA
	DSPP	2	chr4_88537088_88537088	A	G	nonsynonymous SNV	17	1	NA	NA	NA
	AQP7	3	chr9_33385740_33385740	A	T	nonsynonymous SNV	17	1	NA	NA	NA
	MUC4	4	chr3_195510505_195510505	G	A	nonsynonymous SNV	17	1	NA	NA	NA
	ANKRD36	5	chr2_97817659_97817659	C	T	nonsynonymous SNV	17	1	NA	NA	NA
	ANKRD36	6	chr2_97817661_97817661	C	T	stopgain SNV	17	1	NA	NA	NA
	MUC4	7	chr3_195510533_195510533	G	A	nonsynonymous SNV	17	1	NA	NA	NA
	MUC4	8	chr3_195510478_195510478	G	T	nonsynonymous SNV	17	1	NA	NA	NA
	CDC27	9	chr17_45234625_45234625	C	A	nonsynonymous SNV	17	1	NA	NA	NA
	MUC4	10	chr3_195510457_195510457	A	G	nonsynonymous SNV	17	1	NA	NA	NA
	TAS2R31	11	chr12_11183837_11183837	A	G	nonsynonymous SNV	17	1	NA	NA	NA
	TAS2R43	12	chr12_11244303_11244303	T	C	nonsynonymous SNV	17	1	NA	NA	NA
	CAMTA2	13	chr17_4889561_4889561	C	G	nonsynonymous SNV	17	1	NA	NA	NA
	TCEAL5	14	chrX_102529139_102529139	C	T	nonsynonymous SNV	17	1	NA	NA	NA
	MUC4	15	chr3_195510574_195510574	G	T	nonsynonymous SNV	17	1	NA	NA	NA
	IGFN1	16	chr1_201179392_201179392	G	A	nonsynonymous SNV	17	1	NA	NA	NA
	GPAM	17	chr10_113921450_113921450	C	A	nonsynonymous SNV	17	1	NA	NA	NA
	LOC440563	18	chr1_13183138_13183138	T	A	nonsynonymous SNV	16	0.941176	NA	NA	NA
	LOC440563	19	chr1_13183130_13183130	G	A	nonsynonymous SNV	16	0.941176	NA	NA	NA
	IGFN1	20	chr1_201179977_201179977	G	A	nonsynonymous SNV	16	0.941176	NA	NA	NA
	MUC6	21	chr11_1017591_1017591	C	G	nonsynonymous SNV	16	0.941176	NA	NA	NA
	MUC6	22	chr11_1017466_1017466	T	C	nonsynonymous SNV	16	0.941176	NA	NA	NA
	MUC4	23	chr3_195510467_195510467	G	T	nonsynonymous SNV	16	0.941176	NA	NA	NA
	TAS2R43	24	chr12_11244252_11244252	G	T	nonsynonymous SNV	16	0.941176	NA	NA	NA
	ANKRD9	25	chr14_102973415_102973415	G	C	nonsynonymous SNV	16	0.941176	NA	NA	NA
	TMEM87B	26	chr2_112813178_112813178	G	C	nonsynonymous SNV	16	0.941176	NA	NA	NA
	TPSB2	27	chr16_1279338_1279338	A	G	nonsynonymous SNV	16	0.941176	NA	NA	NA
	LRP1B	28	chr2_141625828_141625828	G	A	nonsynonymous SNV	16	0.941176	NA	NA	NA
	MUC6	29	chr11_1018566_1018566	G	C	nonsynonymous SNV	16	0.941176	NA	NA	NA
	MUC12	30	chr7_100647495_100647495	A	G	nonsynonymous SNV	16	0.941176	NA	NA	NA
	HGC6.3	31	chr6_168376869_168376869	C	T	nonsynonymous SNV	15	0.882353	NA	NA	NA
	MUC6	32	chr11_1017979_1017979	G	A	nonsynonymous SNV	15	0.882353	NA	NA	NA
	MUC4	33	chr3_195510415_195510415	G	T	nonsynonymous SNV	15	0.882353	NA	NA	NA
	TAS2R43	34	chr12_11244243_11244243	T	G	nonsynonymous SNV	15	0.882353	NA	NA	NA
	ALK	35	chr2_29448410_29448410	T	G	nonsynonymous SNV	15	0.882353	NA	NA	NA
	ANKRD20A1	36	chr9_67927015_67927015	A	G	nonsynonymous SNV	15	0.882353	NA	NA	NA
	FHDC1	37	chr4_153896049_153896049	A	C	nonsynonymous SNV	15	0.882353	NA	NA	NA
	SAFB2	38	chr19_5587279_5587279	T	G	nonsynonymous SNV	15	0.882353	NA	NA	NA
	SVEP1	39	chr9_113169203_113169203	T	G	nonsynonymous SNV	15	0.882353	NA	NA	NA
	GOLGA6L6	40	chr15_20740292_20740292	G	C	nonsynonymous SNV	15	0.882353	NA	NA	NA
	GOLGA6L6	41	chr15_20740293_20740293	T	C	nonsynonymous SNV	15	0.882353	NA	NA	NA
	GOLGA6L6	42	chr15_20740294_20740294	G	T	nonsynonymous SNV	15	0.882353	NA	NA	NA
	RYR1	43	chr19_38964339_38964339	C	G	nonsynonymous SNV	15	0.882353	NA	NA	NA
	TFR2	44	chr7_100228635_100228635	T	C	nonsynonymous SNV	15	0.882353	NA	NA	NA
	IGDCC4	45	chr15_65678318_65678318	T	G	nonsynonymous SNV	15	0.882353	NA	NA	NA
	CCDC120	46	chrX_48925467_48925467	C	G	nonsynonymous SNV	15	0.882353	NA	NA	NA
	MKRN1	47	chr7_140179029_140179029	A	C	nonsynonymous SNV	15	0.882353	NA	NA	NA
	IGFN1	48	chr1_201179633_201179633	A	G	nonsynonymous SNV	14	0.823529	NA	NA	NA
	IGFN1	49	chr1_201179613_201179613	A	G	nonsynonymous SNV	14	0.823529	NA	NA	NA
	IGFN1	50	chr1_201179704_201179704	T	G	nonsynonymous SNV	14	0.823529	NA	NA	NA
	IGFN1	51	chr1_201179716_201179716	G	A	nonsynonymous SNV	14	0.823529	NA	NA	NA
	NEFH	52	chr22_29885562_29885562	G	A	nonsynonymous SNV	14	0.823529	NA	NA	NA
	MUC16	53	chr19_9002660_9002660	C	T	nonsynonymous SNV	14	0.823529	NA	NA	NA
	MUC16	54	chr19_9002659_9002659	C	T	nonsynonymous SNV	14	0.823529	NA	NA	NA
	KCNN3	55	chr1_154842253_154842253	G	T	nonsynonymous SNV	14	0.823529	NA	NA	NA
	MUC6	56	chr11_1017169_1017169	G	A	nonsynonymous SNV	14	0.823529	NA	NA	NA
	KIR3DS1	57	chr19_gl000209_random_72073_72073	A	T	nonsynonymous SNV	14	0.823529	NA	NA	NA
	TAS2R30	58	chr12_11286336_11286336	T	G	nonsynonymous SNV	14	0.823529	NA	NA	NA
	FES	59	chr15_91436551_91436551	A	G	nonsynonymous SNV	14	0.823529	NA	NA	NA
	RASA1	60	chr5_86564705_86564705	T	G	nonsynonymous SNV	14	0.823529	NA	NA	NA
	ZNF628	61	chr19_55993605_55993605	G	C	nonsynonymous SNV	14	0.823529	NA	NA	NA
	MUC4	62	chr3_195510446_195510446	C	G	nonsynonymous SNV	14	0.823529	NA	NA	NA
	NBPF10	63	chr1_145359049_145359049	A	G	nonsynonymous SNV	14	0.823529	NA	NA	NA
SNP with P below 1×10-4	ARSD	1	rs111939179	C	T	stopgain SNV	NA	NA	14/20	0/200	3.968e-22
	LOC100288520	2	rs181172003	G	A	stopgain SNV	NA	NA	29/5	7/193	5.254e-22
	TMEM191B	3	rs2930761	C	T	nonsynonymous SNV	NA	NA	9/11	1/199	8.281e-20
	HS6ST1	4	rs3958533	G	T	nonsynonymous SNV	NA	NA	15/19	9/191	1.931e-12
	BCLAF1	5	rs7381749	T	C	nonsynonymous SNV	NA	NA	17/17	13/187	2.313e-12
	MUC4	6	rs58992709	C	T	nonsynonymous SNV	NA	NA	9/25	1/199	4.459e-12
	BCLAF1	7	rs62431286	A	C	nonsynonymous SNV	NA	NA	17/17	18/182	8.709e-12
	HGC6.3	8	rs76543658	T	G	nonsynonymous SNV	NA	NA	17/17	15/185	2.592e-11
	ATXN3	9	rs12896588	T	G	nonsynonymous SNV	NA	NA	13/21	8/192	1.067e-10
	HLA-DQB1	10	rs41544112	C	T	nonsynonymous SNV	NA	NA	6/8	1/199	2.471e-10
	KRTAP1-1	11	rs146863522	G	T	nonsynonymous SNV	NA	NA	15/19	13/187	4.157e-10
	ATXN3	12	rs12896589	T	C	nonsynonymous SNV	NA	NA	12/22	8/192	1.6e-09
	SLC35E2	13	rs61777509	C	T	nonsynonymous SNV	NA	NA	12/22	8/192	1.6e-09
	HGC6.3	14	rs79173693	T	G	nonsynonymous SNV	NA	NA	16/18	17/183	2.341e-09
	PRB4	15	rs11054243	G	C	nonsynonymous SNV	NA	NA	15/19	15/185	3.539e-09
	DPP6	16	rs2533730	G	A	nonsynonymous SNV	NA	NA	6/12	5/195	1.039e-08
	PLAC4	17	rs77271505	T	G	nonsynonymous SNV	NA	NA	8/26	3/197	2.015e-08
	LOC100287144	18	rs181084641	C	T	nonsynonymous SNV	NA	NA	10/20	6/194	2.501e-08
	LAD1	19	rs2275866	T	A	nonsynonymous SNV	NA	NA	9/25	5/195	5.084e-08
	RP1L1	20	rs13253053	T	A	nonsynonymous SNV	NA	NA	12/22	11/189	6.854e-08
	LOC100287144	21	rs187262693	C	G	nonsynonymous SNV	NA	NA	12/12	21/179	2.482e-07
	OR2T34	22	rs61833441	C	T	nonsynonymous SNV	NA	NA	11/23	10/190	2.482e-07
	PABPC1	23	rs72681443	T	C	nonsynonymous SNV	NA	NA	17/17	27/173	4.763e-07
	GRIN3B	24	rs139242998	C	A	nonsynonymous SNV	NA	NA	7/5	17/183	2.174e-06
	ATXN1	25	rs59310777	A	C	nonsynonymous SNV	NA	NA	22/12	49/151	2.424e-06
	ZNF717	26	rs147946451	C	T	nonsynonymous SNV	NA	NA	20/10	49/151	2.605e-06
	TAS2R43	27	rs113410031	G	A	nonsynonymous SNV	NA	NA	14/20	21/179	3.54e-06
	TAS2R31	28	rs10845295	G	A	nonsynonymous SNV	NA	NA	22/12	49/151	4.195e-06
	AP3S1	29	rs7733604	C	T	nonsynonymous SNV	NA	NA	16/18	35/165	5.509e-06
	CCHCR1	30	rs147733073	C	G	nonsynonymous SNV	NA	NA	2/18	0/200	7.036e-06
	KDM6B	31	rs61031471	C	A	nonsynonymous SNV	NA	NA	16/8	45/155	9.557e-06
	LOC100288520	32	rs144718487	T	A	nonsynonymous SNV	NA	NA	14/0	80/120	1.225e-05
	MUC4	33	rs2293232	C	T	nonsynonymous SNV	NA	NA	16/18	30/170	1.37e-05
	ATAD3B	34	rs9792879	C	T	nonsynonymous SNV	NA	NA	17/17	43/157	1.381e-05
	ABCA2	35	rs117771129	C	T	nonsynonymous SNV	NA	NA	5/29	2/198	1.443e-05
	ESRRA	36	rs150848359	G	A	nonsynonymous SNV	NA	NA	10/24	12/188	1.53e-05
	SLC25A1	37	rs2276467	G	A	nonsynonymous SNV	NA	NA	7/15	11/189	1.767e-05
	FAM123A	38	rs2282406	G	C	nonsynonymous SNV	NA	NA	6/28	4/196	1.984e-05
	IL17F	39	rs2397084	T	C	nonsynonymous SNV	NA	NA	3/31	0/200	2.083e-05
	CCHCR1	40	rs116969494	T	A	nonsynonymous SNV	NA	NA	10/12	19/181	2.095e-05
	MAGEC1	41	rs75148863	T	C	nonsynonymous SNV	NA	NA	9/25	10/190	2.26e-05
	MAGEC1	42	rs141817885	C	T	nonsynonymous SNV	NA	NA	3/31	0/200	2.357e-05
	SLC18B1	43	rs41286192	A	G	nonsynonymous SNV	NA	NA	3/31	0/200	2.357e-05
	FAM124B	44	rs61732371	G	A	nonsynonymous SNV	NA	NA	3/31	0/200	2.357e-05
	MAGEC1	45	rs78189215	C	T	nonsynonymous SNV	NA	NA	3/31	0/200	2.357e-05
	MLIP	46	rs78446650	A	G	nonsynonymous SNV	NA	NA	3/31	0/200	2.357e-05
	HEATR7A	47	rs79493663	G	A	nonsynonymous SNV	NA	NA	3/31	0/200	2.357e-05
	OR2T8	48	rs61857492	C	T	nonsynonymous SNV	NA	NA	15/19	32/168	2.391e-05
	CD200R1	49	rs57657464	C	T	nonsynonymous SNV	NA	NA	5/29	1/199	2.403e-05
	GSTM1	50	rs74837985	G	C	nonsynonymous SNV	NA	NA	18/6	49/151	2.504e-05
	UBXN11	51	rs189256251	C	T	nonsynonymous SNV	NA	NA	4/30	1/199	2.677e-05
	FLG	52	rs3126075	G	C	nonsynonymous SNV	NA	NA	5/29	107/93	2.834e-05
	HLA-DRB5	53	rs144532965	T	A	nonsynonymous SNV	NA	NA	21/11	54/146	2.848e-05
	MUC4	54	rs187246536	C	T	nonsynonymous SNV	NA	NA	6/28	4/196	3.042e-05
	GUCA1C	55	rs6804162	T	C	nonsynonymous SNV	NA	NA	18/16	38/162	3.138e-05
	MUC4	56	rs1104760	G	A	nonsynonymous SNV	NA	NA	16/18	32/168	3.378e-05
	MUC4	57	rs2177336	T	C	nonsynonymous SNV	NA	NA	16/18	32/168	3.378e-05
	MUC4	58	rs2688513	G	A	nonsynonymous SNV	NA	NA	16/18	32/168	3.378e-05
	MUC4	59	rs882605	C	A	nonsynonymous SNV	NA	NA	16/18	32/168	3.378e-05
	RBMXL3	60	rs12399211	G	A	nonsynonymous SNV	NA	NA	1/33	96/104	3.485e-05
	KIAA0090	61	rs3850531	A	G	nonsynonymous SNV	NA	NA	7/27	6/194	3.485e-05
	HLA-DRB5	62	rs148834340	T	A	nonsynonymous SNV	NA	NA	10/22	11/189	4.065e-05
	FLG	63	rs12083389	C	G	nonsynonymous SNV	NA	NA	3/31	98/102	4.429e-05
	CDRT1	64	rs28445278	C	T	nonsynonymous SNV	NA	NA	27/7	76/124	4.658e-05
	IVL	65	rs17855670	C	T	nonsynonymous SNV	NA	NA	14/20	29/171	4.678e-05
	LTBP2	66	rs116914994	C	T	nonsynonymous SNV	NA	NA	9/25	11/189	5.267e-05
	DMRTB1	67	rs186491868	T	C	nonsynonymous SNV	NA	NA	14/20	26/174	5.466e-05
	PCDHB16	68	rs17844651	G	A	nonsynonymous SNV	NA	NA	1/33	76/124	5.766e-05
	PCDHB16	69	rs17844652	A	C	nonsynonymous SNV	NA	NA	1/33	76/124	5.766e-05
	PRR15	70	rs10271996	C	T	nonsynonymous SNV	NA	NA	25/9	74/126	6.724e-05
	PMS2	71	rs1802683	C	G	nonsynonymous SNV	NA	NA	12/22	20/180	7.231e-05
	AK2	72	rs72884305	C	G	nonsynonymous SNV	NA	NA	12/22	20/180	7.231e-05
	AKNAD1	73	rs7551421	G	T	nonsynonymous SNV	NA	NA	20/14	46/154	8.828e-05
	MUC4	74	rs1106502	G	A	nonsynonymous SNV	NA	NA	16/18	31/169	8.93e-05
	MUC4	75	rs2259102	C	G	nonsynonymous SNV	NA	NA	16/18	31/169	8.93e-05
	VN1R4	76	rs140031028	C	A	nonsynonymous SNV	NA	NA	5/29	3/197	8.94e-05
	TAS2R43	77	rs71443637	T	C	nonsynonymous SNV	NA	NA	21/13	53/147	9.072e-05
Variants from previously pubilished papers	TNF	1	rs361525	A	G	nonsynonymous SNV	NA	NA	NA	NA	NA
	IFITM3	2	rs12252	A	G	nonsynonymous SNV	NA	NA	NA	NA	NA
	SFTPB	3	rs1130866	G	A	nonsynonymous SNV	NA	NA	NA	NA	NA
	IL1A	4	rs17561	C	A	nonsynonymous SNV	NA	NA	NA	NA	NA
	IL1B	5	rs1143627	C	T	nonsynonymous SNV	NA	NA	NA	NA	NA
	TMPRSS2	6	rs2070788	C	T	nonsynonymous SNV	NA	NA	NA	NA	NA
