# Supplementary material for: Novel susceptibility loci for A(H7N9) infection identified by next generation sequencing and functional analysis
Source: Sci Rep. 2020 Jul 16;10:11768. doi: 10.1038/s41598-020-68675-y (PMC7366728; doi:10.1038/s41598-020-68675-y)
Supplement: Supplementary file 4 — Supplementary Table S4. [file 41598_2020_68675_MOESM4_ESM.xlsx]

## Sheet: Supplementary Table 4
Supplementary Table S4: The primer set for multiplex genotyping methods and HLA typing.
Method	NO.	Variants_ID	2nd-PCRP	1st-PCRP	UEP_SEQ
Sequenom iPLEX MassARRAY assay	1	chr12_104373728_104373728	ACGTTGGATGTCTGGCAAGTCTGCAAAATC	ACGTTGGATGACACCATTAAAACGGTCTAC	ggCTGCAAAATCAAAAGAAAAACAA
	2	chr17_20768762_20768762	ACGTTGGATGGGTTGTGAATGTTTACCTTAC	ACGTTGGATGGCATGAGCAAAGGGTTCATC	cACACATGATTCTTCCCC
	3	chr2_141625828_141625828	ACGTTGGATGATTTGCATCCCAGTCTGTCC	ACGTTGGATGTCTGTGAAATGAATGACTG	ggCCCAGTCTGTCCAGAAAA
	4	chr3_196530035_196530035	ACGTTGGATGATCTGATCCAGCCTTATGCC	ACGTTGGATGGTTCTACGACTCCAACACAG	ctcaAGCCTTATGCCACTCTCTTACC
	5	chr5_139931628_139931628	ACGTTGGATGCAATGCCTGTTCCAAAGGTC	ACGTTGGATGACAAGTTTCCCAGTCGAGTC	aaatGTCTCAGCACATCCTCCATC
	6	chr5_86564705_86564705	ACGTTGGATGTTTTCCCCCTCTGCCCCCT	ACGTTGGATGTCCAGAGAGTCACCTTCGTC	CCCTTACCTGCCCCCTT
	7	chr7_100647495_100647495	ACGTTGGATGAGTGGGTTGTTGGAGTTGAG	ACGTTGGATGTGGAAACGACAGCGTTACCC	GAGTTGAGCTCGGGCTAC
	8	chr7_151945071_151945071	ACGTTGGATGGCTGGAAACATCATGCCAAC	ACGTTGGATGGCTGGTTTACCCATGCCAAT	ACATCATGCCAACAACTTACA
	9	chr8_101730036_101730036	ACGTTGGATGGCGATCATTTAGGAGCATTC	ACGTTGGATGTTCCAAGGGCTATGGATTTG	gccTTTAGGAGCATTCCATTCATTTT
	10	chr9_96326682_96326682	ACGTTGGATGAAAACGGAGTGATGGCCGAG	ACGTTGGATGTCAAGGCACTTTCAGAGTGG	GGAGCACGGGTGACGCCAGG
	11	chrX_101395780_101395780	ACGTTGGATGGGATGCAAAGAGATGTACAG	ACGTTGGATGTAAGCCTCTTTGGCCCCTAC	cTACAGGATCCATTCGCCCA
	12	rs10271996	ACGTTGGATGGCTACTGCTTGTCCTCGTG	ACGTTGGATGAAGGAGAAGAGGAAAGTGCG	cccttAAAGCCTGCCTCCTCCG
	13	rs1130866	ACGTTGGATGAGTGCAACCAAGTGCTTGAC	ACGTTGGATGGCAGGCAGGAGGTGAGCTT	ggTCGACTACTTCCAGAACCAGA
	14	rs1143627	ACGTTGGATGCCTCGAAGAGGTTTGGTATC	ACGTTGGATGTCTCAGCCTCCTACTTCTGC	gggaaTTTCTCCCTCGCTGTTTTTAT
	15	rs12896588	ACGTTGGATGCACTTTTGAATGTTTCAGAC	ACGTTGGATGAACTCTGTCCTGATAGGTCC	agggcATGTTTCAGACAGCAGCAA
	16	rs17561	ACGTTGGATGGAATTCGTATTTGATGATCC	ACGTTGGATGGGTTTTAGAAATCATCAAGCC	gTCAGGAAGCTAAAAGGTG
	17	rs189256251	ACGTTGGATGATCAGTAGGAAGGCCTGTTC	ACGTTGGATGAGCCAGGAGTCACCCAACAC	CCCATTCTCAGACTTGATG
	18	rs61732371	ACGTTGGATGCAAAGGGACCTTGGTACCAG	ACGTTGGATGTTTCTTCACCCTGAACTTGC	aaAGGAAGACAATTTCAGAATGT
	19	rs882605	ACGTTGGATGCTGGAAGTCTTATGCCAGTC	ACGTTGGATGGTTGCTGGTGATTGTCCTTC	gaagCAGCAGCCTTAGTAACA
	20	chr11_1016606_1016606	ACGTTGGATGGATATGAAGGAAGAAGAGGC	ACGTTGGATGTCCACCCACACAGCCCCAC	aGTCCCACTGGTGGTCAC
	21	chr13_25671097_25671097	ACGTTGGATGTTTTCTGAGCTCGACCAACG	ACGTTGGATGAGATGCACAGAAAGCTGTAG	cccacTTGTTTTCCATTGAGCTCCT
	22	chr15_65678318_65678318	ACGTTGGATGTACTCCAGAGCTCGGCTTG	ACGTTGGATGTGCACAAGGGACTCCAATTC	gctcaAGAGCTCGGCTTGGCCCCCCC
	23	chr19_4511725_4511725	ACGTTGGATGACAGACTTTGTAGTGTCCAG	ACGTTGGATGAACTGGTACCAAGGACACCG	gTTGTAGTGTCCAGGCCCCC
	24	chr19_54649671_54649671	ACGTTGGATGGGTTGAAGATCTCATCCTCC	ACGTTGGATGCTAAGCATGCCCTTCTTCTG	atcaATGTGGCTGTGGCTGGG
	25	chr19_9002613_9002613	ACGTTGGATGATGCTGTCTGCACCCATCGT	ACGTTGGATGTGGCTCAGCTTCCAGTACAG	gattCACCCATCGTCCTGACCCC
	26	chr2_220494118_220494118	ACGTTGGATGAGGAGAATCTGAGGCAGAAC	ACGTTGGATGAAGGGAAGCCCCTACCTTTG	cGAACCTGTGGAGCCCCCCC
	27	chrX_102529139_102529139	ACGTTGGATGAGATTATGTGCCCCGGAAAG	ACGTTGGATGCTGCTCAGATGCCTTTCTTG	gggGCCCCGGAAAGCAAAAA
	28	rs117771129	ACGTTGGATGACCCACAGACATGATGGAGC	ACGTTGGATGGGAACATCTGCACGTAGCTG	tttcTGGAGCGCGCCATCATC
	29	rs144718487	ACGTTGGATGCTGAGTGCCTTGACATGAAG	ACGTTGGATGCAGCATAGAGGACATAGACG	gcgATACATGTCTCAGACGAAC
	30	rs187262693	ACGTTGGATGTCAGAAGAGTCGAAGGTACG	ACGTTGGATGGCTGTTCAGGATGATGGTTC	GATTCATCAATCAAAATACAAGTGT
	31	rs2177336	ACGTTGGATGTAGGCTTGTCACAGGAAATC	ACGTTGGATGCCCTATTGCTGAGACCTTAG	gagCAGGAAATCCATCTACAGGG
	32	rs2259102	ACGTTGGATGTGACCCACGTGACCTTTAG	ACGTTGGATGCAGGCCGAGTCTTGGATTAG	agggaCTTGTAGCCCCCGTTGTTTGT
	33	rs2275866	ACGTTGGATGCGAGGAGTCAGATTTCTGTC	ACGTTGGATGATACCCTCAATCAGGAGGCA	TTTCTGTCCCCACTGAG
	34	rs57657464	ACGTTGGATGGCACTCCCCTACTAGAATTA	ACGTTGGATGGCTGCTCAACCAAACAACTC	CATTACCTAAAGCATGATTCT
	35	rs62431286	ACGTTGGATGCAATTACCTGTCATCTTTG	ACGTTGGATGAGATTCCAAGGGCTCCAGG	TCCTGCTTTCTTGATCC
	36	rs6804162	ACGTTGGATGTTTGGAGTTTATTGCTGCTG	ACGTTGGATGTTCCATCAGCATCATACAGC	tgTATTGCTGCTGTAAATCTAATC
	37	rs72884305	ACGTTGGATGTAGGCTTGCAGGCGGATTTT	ACGTTGGATGTCTTCCTGTTCTCAGATCAC	GCAGGCGGATTTTCAAGGC
	38	rs7551421	ACGTTGGATGGTTTACAGGATCTTATGCACC	ACGTTGGATGTTCCACAGTTGATCCTTCCG	ttccCCTTTTTTTAGGAAGCAAAA
	39	chr10_113921450_113921450	ACGTTGGATGGCAAGTCCTGTGCCATTATG	ACGTTGGATGACATTGCAGACATACCTGCC	tggaCACACACATTGTGGCTT
	40	chr15_91436551_91436551	ACGTTGGATGATCTGCAGCAGAGTCTTCAC	ACGTTGGATGCGACTTCCTGACCTTCCTC	cccaACCCGCAGGCGGGCCCCC
	41	chr17_39346595_39346595	ACGTTGGATGTTTGACAGCATGTTGGGTGG	ACGTTGGATGCAGGAACACCTCTTGCCAG	CAGCTGGACCCACAGCA
	42	chr19_9002659_9002659	ACGTTGGATGTCAGGACGATGGGTGCAGA	ACGTTGGATGATTTGCTTCATCTGCCCTCC	cTCCACTCTGGTGGCTGCC
	43	chr2_95847046_95847046	ACGTTGGATGCCTGGTGTCTCTCTTTAGTG	ACGTTGGATGAATCCCTCTCCCGGGACAAA	GACAGGGCTGACCGTCGC
	44	chr6_168376876_168376876	ACGTTGGATGCACTGCCTTCTCCTCCCCC	ACGTTGGATGTTAAAATATGGGGGTCACTC	CCTTCTCCTCCCCCAACACT
	45	rs1106502	ACGTTGGATGCCTTCCAGTGTCAGCAATAC	ACGTTGGATGGTGTTTCCAAGAGTAGAGTC	AAGGTGTTCAGAATGCCAA
	46	rs2397084	ACGTTGGATGCCATGAATTCCGTTCCCATC	ACGTTGGATGCACCTTCTCCAACTGGAAAG	CGTTCCCATCCAGCAAG
	47	rs2688513	ACGTTGGATGTCAGCTTCCACAGTATCCTC	ACGTTGGATGACATAAAGGCGAGGCAGTTG	cccaCCCTCTGAAGATGGAAACA
	48	rs3850531	ACGTTGGATGCCAACCCAGTGGACGCTTC	ACGTTGGATGTAATGGTACTGCAGCAGAGC	GCCCAGTTCTTCCTGCACT
	49	rs41286192	ACGTTGGATGTGATGATCCTGCAGGAAGTG	ACGTTGGATGGGAACCTAAGTTCACCGAAG	gcatGAGAGACCCCCGGGTGGCTT
	50	rs61031471	ACGTTGGATGGAAGAGCTCTTCTTTGGGAC	ACGTTGGATGCCAAGAAGCCCTCGCGATG	cgCTTCTTTGGGACTGAGGGAC
	51	rs72681443	ACGTTGGATGTGGTTCCAAGGGCTATGGAT	ACGTTGGATGCTTTGCGATCATTTAGGAGC	ggAGGGCTATGGATTTGTAC
	52	chr11_1016603_1016603	ACGTTGGATGGCTGAATGAGCTGTGGGTTT	ACGTTGGATGTCCACCAACAACGCTCAAGG	GCTGGTCCCACTGGTGGTC
	53	chr11_1018095_1018095	ACGTTGGATGTGATCCTGAACCTGGCGAAG	ACGTTGGATGTCTCCTCCGAATGCTTGAAC	CCGTAGAGCTGGCGCGG
	54	chr2_29448410_29448410	ACGTTGGATGACAGAGAGGATCAGCGAGAG	ACGTTGGATGTGGTGTGGTTGTCAATACCC	gcGGATCAGCGAGAGTGGCAGG
	55	chr3_50251835_50251835	ACGTTGGATGAAGCTCTTGCCCTCCATACA	ACGTTGGATGAGGGATACAGAGCAAAGGGC	CGTGCAGGGTCCTCGAC
	56	chr5_139931629_139931629	ACGTTGGATGCAATGCCTGTTCCAAAGGTC	ACGTTGGATGACAAGTTTCCCAGTCGAGTC	CAGCACATCCTCCATCA
	57	chr9_113169203_113169203	ACGTTGGATGTCACCCCATTGGCCAGTTGT	ACGTTGGATGCTTGCCAATGGAAGTTGGAG	TGGCCAGTTGTGGCGGGG
	58	rs1104760	ACGTTGGATGTATTGCTGACACTGGAAGGG	ACGTTGGATGGGATTCAACCCAAGTGGAAC	cGACACTGGAAGGGGATGAG
	59	rs111939179	ACGTTGGATGCCCTTGTGACCACGAGTGC	ACGTTGGATGTGGTACCTTGACTTACCT	tatacTGTGGAGGAGATGGACT
	60	rs186491868	ACGTTGGATGGGCGTCTCCGGAGGGAGTC	ACGTTGGATGCAAGCAGGCCTCCGGGGCT	CTCGCGGCCGGGACGGGG
	61	rs2293232	ACGTTGGATGCCGAGTCTTGGATTAGAAAG	ACGTTGGATGACTGGGCAGGATAGGCGTG	tttGCTACAAGGCCAGGTGG
	62	rs7733604	ACGTTGGATGTCTTTACAGCTGATACAGCA	ACGTTGGATGGCTACACCTGAGTTGTACAT	CAGCTGATACAGCACGGGCT
	63	rs78446650	ACGTTGGATGGGGACCTTGAAGGAGAATCA	ACGTTGGATGGTATGATGCCTCACAGGCTT	TTGAAGGAGAATCAGAAGAA
SNaPShot genotyping method		Variants_ID	PCR-F	PCR-R	SR
	1	chr1_13183130_13183130	GCATCTTTTTCATTATTCTTGATCAAATGA	AAGCGGGGATCTTCCAAGTCTG	AGGGGGGTGCAGAAGACTCTG
	2	chr1_13183138_13183138	CATTATTCTTGATCAAATGAAGCTGGTTG	AAGCGGGGATCTTCCAAGTCTG	TTTTTTTTTTTTTTTTTTTTTAGTCTGAGGGGGGTGCAGA
	3	chr1_145359049_145359049	GGTTTCTGATTCCCCCTGGCTTA	TGTAGGGCTGGCATGAGTCACA	TTTTTTTTCCAGTGAGTCCTGCAAGACTT
	4	chr11_1018089_1018089	TCTTGAAGGATGTTGCCGTCATG	CACGATTACTCCCAACCCCACTA	ACCAGCAGCAGGCCACCAC
	5	chr11_1018093_1018093	TCTTGAAGGATGTTGCCGTCATG	CACGATTACTCCCAACCCCACTA	CCACCAGCAGCAGGCCAC
	6	chr11_112832339_112832339	CACAGAATTTACCGCGGCAAG	CTGCAGTTCCCAGGAAAAACAAAG	TTTTCCCAGCCAGMAGATTACAATGCT
	7	chr11_112832342_112832342	CACAGAATTTACCGCGGCAAG	CTGCAGTTCCCAGGAAAAACAAAG	TTTTCAAAGTCCARATGARATCCTTAGTT
	8	chr12_124824739_124824739	GGCTCCACAGCGGTGATGATAC	TGGAGACCTGGTAGGGCATCAG	TTTTTTTTTTTTTTTGACTGTCACCAGGTACAGAGCAGA
	9	chr12_76424952_76424953	ACTGGGTTGGGACGGCTCG	GGGTTGTTGCAGCTCTGGAAGA	TTTTTTTTCCAAGCAGCTGCAACACC
	10	chr16_1306345_1306345	TTGCTCCCCAGATGCTGAGC	AGGCCCTGATCTGTGGAATGTG	TTTTTTTTTTTTTTTTTTTTTTTTTTTTTTCTGCCCGTCCTGGCGAGC
	11	chr17_26708298_26708298	GGAGAACGGCTATGGCCAGAAT	CATGTCTCCTCCGAATGCTTGAA	TTTTTTTTTTTTTTTTTTTTTTTTTAACCCGTAGAGCTGGCGCGG
	12	chr17_6555548_6555548	AGCGCACGGAAACGACCTC	CCGAAAATGATTGGTCCACCTG	TTTTTTTTTTTTTTTTTTTTTTTTTTTTTTTTTTTTTTTCTGGCGGGCGGCCGGCTTGGC
	13	chr5_139931627_139931628	GGCAGTCTTCCAATGCCTGTTC	CTGGCGTAGAGTGGGGACTTCA	TTTTTTTTTTTTTTTTTTTTTCCCAGTCGAGTCTGAGGCTG
	14	chr6_168376924_168376924	TGCTAGTGCTGGACCGTGAGTG	CCCCCACTGCCTCCTCGTT	TTTTTTTTTTTTTTTTTTTTTTTTTTTTTTTTTTTTCTGCCTCCTCCTTCCCCA
	15	chr7_100228635_100228635	ACTTGCCAGCTTCCCTCCTCTG	CTTCCCCCTTTCTGCCTTCCTC	TTTTTTTTTTTTTTTGATAAGGGGAGCCTAGGAGGC
	16	chr8_37699191_37699191	GCCTCTATTCTCCGGGAGTCCA	CCGCTTGGGGAGGACTTGAG	TTTTTTTTTTTTTTTTTTTTTTTTTTTTTTTTTTTTGTTCCCCGGTGTTCGGGG
	17	chr9_100849907_100849907	GTCACGTCGTAGAAGGCGAGGA	GTCCTGGTGCCTCAAGCGCTAC	TTTTTTTTTTTTTTTTTTTTTTTTTTTTTTTTTTTTTTTTTTTTTTCCTCGTAGTCCAGGAAGACGC
	18	chr9_132630668_132630669	CGTACAAACTCGGAGCAAGTGGA	GCTCTGGGAGAGGGCTCTGAAT	TTTTTTTTTTTTTTTTTTTTTTTTTTTTTTTTTTTTTTTTTTGGGCCTCCGCGGGCTGG
	19	chr9_139752899_139752899	TGCAGGTTCCTGTGATTTTGAGTCT	TGGGAACAAGAGGAGGCTGATG	TTGGCTGGAGCCACCTGGCC
	20	rs1071637	TCCYCTGGGGTGGAATGAACT	AAAATCARCCCGACTGCCTCTTC	TTTTTTTTTTTTTTTTTTTTTTTTTTTTTGGCTRTTCCAGTACTCGGCR
	21	rs9274407	TCCYCTGGGGTGGAATGAACT	AAAATCARCCCGACTGCCTCTTC	TTTTTTTTTTTTTTTTTTTTTTTTTTTTTTTTTTAAGTAGCACAKGSCCTTAAACTGG
	22	rs12722107	TCCYCTGGGGTGGAATGAACT	AAAATCARCCCGACTGCCTCTTC	TTTTTTTTTTTCCYCGCAGAGGATTTCGTG
	23	rs10845295	CAGTTGCTGAAATGGCCGGT	TGCCTGGGTCGCCTTCCT	TTTTTTTTTTTTTTTTTTTTTTTTTTTTTTTTTTCATAGCATTGGTAAATTCCATTGAG
	24	rs116914994	GTCACAGGCATCTCCCCAGCTA	ATGAGCATCTGTCACGCACAGG	TTTTTTTTTTTTTTTTTTTTTTTTTTTTTCATTCAGCCTGTGTGGTGTTC
	25	rs116969494	ACAGTCGCTGCTGCTTGTAACG	TGCCTTGGCCTCTCTGTAGTGG	TTTTTTTTTTTTTTTTTTTTTTTTTTTTTTTTTTTCGCAGAGCCGCCCAGGAAA
	26	rs12083389	GTCCACCAGAGGAATTCTCTGCA	CATGAAGCTTCCACTCAGGCG	TTTTTTTTTTTTTTTTTTTTTTTTTTTTTTTTTTTTTTTTTTTTTAGTGCCTGATTGTCTG
	27	rs3126075	GTCCACCAGAGGAATTCTCTGCA	CATGAAGCTTCCACTCAGGCG	TTTTTTTTTTTTTTTTTTTTTTTTTTTTTTTTTTTTTGATGGCTCCAGACACCCCA
	28	rs12252	TCAGCGGCACCCTCYGAGC	ATCTGGCCCCGGCCAAATC	TTTTTTTTTTTTTTTTTTTTTTTTTCATAGTTGGGGGGCTGGCC
	29	rs12399211	TTACAGCCGGAGTGACCGCTAC	GAGCGGCCTTGGTACTCCTCATAA	TTTTTTTTTTTTTTTTTTTTTTTTTTTTTGTACAGAGGCCGCTCGCCC
	30	rs12896589	CACATGGATGTGAACTCTGTCCTG	CTTTTAATACCAGTGACTACTTTGATTCGTG	TTTCACTTTTGAATGTTTCAGACAGCAGCA
	31	rs13253053	GGAGAGCTGGCCTCTGACAATTC	CGAGCTCGAACCTGGAGCAG	TTTTTTTTTTTTTTTTTTTTTTTTTTTTTTTTAGGAAACTAAAGAAACAGAAGGAGAAGGAC
	32	rs139242998	CCGCACAACCTGAGCTTGGA	GTCCCCCTCGTCCTGACTCC	TTTTTTTTTTTTTTTTTTTTTTTTTTTTTTTCACGCCCGGAGGCACCAGC
	33	rs144532965	TCCAGGAAGTCCTTCTGGCTG	GACAGCGACGTGGGGGAGT	TTTTTTTTTTTTTTTTTTTTTTTTTTTTTTTTTTTTTTTTTTTTTTTTTTTTCGGAGCTGGGGCGGCCTR
	34	rs148834340	TCCAGGAAGTCCTTCTGGCTG	GACAGCGACGTGGGGGAGT	TTTTTTTTTTTTTTTTTTTTTTTTTTTTTTTTTTTACAGCGACGTGGGGGAGT
	35	rs146863522	GCTGGCAGCAGCTAGAGTCACAA	AAAAAGCCGGCAGTGGAATAGG	TTTTTTTTTTTTTTTACCAGCTCCTGCCAGCCA
	36	rs147733073	CCAGCAGCCAATGCCCTAAA	ATTCGGGGTGCGTAGGACAACT	TTTTTTTTTTTTTTTTTTTTTTTTTTTTTTGAAAGCTTGCCCTTGCTCA
	37	rs147946451	GGGCTTCAGGGACTGTGCAA	GGGCTGATGCTTTGACTTGAGG	TTTTTTTTTTTTTTTTTTTTTTTTTTTTTTTTTTGCTGTAGGTCTCCAGCATCA
	38	rs150848359	TGCCTCTCAGTCAGCCAATCAA	CGGAGGAGCGGTAGCGTGAG	CCGGAGGGGGTGCTGAGC
	39	rs17844651	CGGAGCACAACATAACAGTGCAGATA	CCTCTGGGAGCGGCAGGA	TTTTTTTTTTTTTTCTGGACTACGAGGCCCTGC
	40	rs181084641	ATTTGGCTCCTGTGGCAAGACA	ATGTGGAGGGCCCTTGTGATGT	TTTTTTTTAGCTTGCTCCCAGGGAGAAGC
	41	rs2276467	TGCAGCTGCGTCTTCACGTACT	GGGCCCCAGCCTATGTTCC	TTTTTTTTTTTTTTTTTCAGCCTATGTTCCCCGCGG
	42	rs2282406	ACCTTGGCCTGGAAGACCTCAC	TGTCCCGGTTAAAGCCCGTATC	TTTTTTTTTTTTTTTTTTTTTTTTTTTTTTTTTTGTGGCAGGCCGTTGCTCT
	43	rs361525	TTTCTGAAGCCCCTCCCAGTTC	GGGATTTGGAAAGTTGGGGACA	TTTTTTTTTTTTTTTTTTTTTTTCTCCCCATCCTCCCTGCTC
	44	rs3958533	ATGCGCCGGATGGTGTCT	GTCACAGCCCTCACCTCCTCTC	TTTTTTTTTTTTTTTTTTCCGTACAACCTGGCCAACAAC
	45	rs41544112	GTGGGCCCATARTAACAGAAACTCAATA	GATCCTTCCTCATGGTAGACRTGG	TTTTTTTTTTTTTTTTTTTTTTTTTTTTTCTATCCARGCCASATCAAAGTCC
	46	rs61777509	TTGGGAAGTTCCTCTGCTCACC	AGCTGTCCCCTCGAGGCATTTT	TTTTTTTTTTTTTTTTTTATGAGGGCGTACGCCGTGA
	47	rs61857492	GCAGCTGTGCCTGAGGATGA	GGGGACCAGGAGCATTAACACA	TTTTTTTTTTTTTTTTTTTTTTTTTTTTTTTTTTTTTTTTTTTTCTGAGCTTCCCATATTGCGGTG
	48	rs697742	CCCCGGCGACCTATAGGAGATG	GCAAGGATTACATCGCCCTGAA	TTTTTTTTTTTTTTTTTTTTTTTTTTTTTTTTTTTTTTTTTTTTTTTGCCCTCCAGGTAGGCTCTS
	49	rs71443637	ATCACAGTTTGCAAAGCTTTTATGTGG	GGAAGATCAAATTGAAGAGTGCAATGTACT	TTTTTTTTTTTTTTTTTTTTTTTTTTTTTTTTTTGGGATCTTGAGATCCTTTACCA
	50	rs7381749	TTTTTATATGCCAGTTCAGCAGGATACAT	TCACCTGCTACATGCCCTTCTG	TTTTTTTTTTTTTTTTTTTTTTTTTTTTTTTTTTTTTTTTTTCTGATACGAAGTGAACCGCTCG
	51	rs74837985	CTGCAGATCACTTTTGTAGATTTTCTCGT	TGTGCTGGGCACGGTTCG	TTTTTTTTTTTTTTTTTTTTTTTTTTTTTTTTTTTTTTTTTTTTTTTTTCCACCGTATATTTGAGCCCAA
	52	rs79493663	GCAGCCGAGGTGTGATAGGAGA	TGCTCCTGGCTGGACTGTCTCT	TTTTTTTTTTTTTTTTTTTTTTTTTTGGGGTCCTTATCGGTGATGG
	53	rs9260	TGTCAGAGCTCACAGAGACTGTCGT	CTGCAACAGGGCAGACATGAGA	TTTTTTTTTTTTTTTTTTTTTTTTTTTTTTTTTTTTTTTTTTTGGGRTTGTCTGTGGGCCTC
	54	rs9792879	AAGGCGAGACCCTCACCTCAT	CCCACTCCTTCTGCCCCA	TTTTTCTTGTGGTGGCGGTCRG
	55	chr11_1017169_1017169	GAGGAAGTGTGGTAAGGTAGGGATGTAGAA	ACACACTCCCCACCTACAGGCAC	CTCAATGCCAACAGGCACCATT
	56	chr11_1017466_1017466	ATGGTGCCTGTTGGCATTGAGT	ATCACCCCCAACCACACCAGTA	CAACCACACCAGTACAGGCACC
	57	chr11_1017591_1017591	GGTCTGGAAGGATGTTGCAGTGAC	CAGGAACCCCACCAATGACAGT	TTTTTTTTTTTTTTTTTTTTTGGCCGTGCTAAATGAGCTT
	58	chr11_1017979_1017979	GCAGAAGTGGCCATCTGTGCA	CTGAAGTCACCCCAACTTCTACTACCAC	TTTTTTTCTACCTATCCAACCCCATCACAC
	59	chr11_1018566_1018566	AGGAATGGTACCTGTTGGCGC	GGCCCACAGCCACAGAGACC	TTTTTTTTTTTTTTTTTTTTTTTTTACACACTCCCCGCCTACGG
	60	chr12_11183837_11183837	TTGCTGAAATGGCCGGTTACTG	CCCATCATTTTTTCCAGTGTGGT	TTTTTTTTTTTTGCTTCATAGCATTGGTAAATTCCA
	61	chr12_11244243_11244243	TCCAGACTTCCAAAACTCCAAACTG	GAATGAGATTGTGCGGACAAAAGA	TTTTTTCCCTTCACTCTGACCCTACTATCTTTT
	62	chr12_11244303_11244303	TCCAGACTTCCAAAACTCCAAACTG	GAATGAGATTGTGCGGACAAAAGA	TTTTTTTTTTTTTTTTTTGTTTGCTACCATGGTTACAGTCATAT
	63	chr12_11286336_11286336	CAGGGTCAGAGTGAGGGGTACAA	TTGTGATAAACATGGATGAGACTGTATGG	TTTTTTTTTTTTTTTTTTTTTTTTTTTCGTGACTTGGAAGATCAAATTGAGG
	64	chr14_102973415_102973415	GGCCTAGCCTTTGCCAGTGAG	GGCTGCTGGGTGAGGACAAGT	TTTTTTTTTTTTTTTTTTTTTTTTTTTTTTTTTTTTTGAGGACAAGTTCCAGTGGCTGG
	65	chr17_45234625_45234625	GAACACTAGAATATAAGACRCTTACAATTGTGTCCT	CAGGTGAAAAGCCAGATCCTGACC	TTTTTTTTTTTTTTTTTTTTTTTTTTTTTTTTTTATCTCACAGACAGCCTGAGACA
	66	chr17_4889561_4889561	TTACCAGCAACCTCGGTGGTGT	GGGCTTCTGCCATGACCTTGTT	TTTTTTTTTTTTTTTTTTTTTTTTTTTTTTTACAGACTCCCCCTCCCCCC
	67	chr19_38964339_38964339	GAGCCTCCCAGTCCAGTTCCAC	CCCCTCGACTCACCCTCTCTTC	TTTTTTTTTTTTTTTTTTTTTTTTTTTTTTTTTTTTTTTTTTTTGGCTGCGCCTCTCCCCCC
	68	chr19_5587279_5587279	CCCCAAGTTCGAGGGAACC	CTAAAGGCTGCGGGACCGTTAC	TTTTTTTTTTTTTTTTTTTTTTTTTTTTTTTTTTTTTTTTTTCGGCGGGTGAAGTGGGGG
	69	chr19_9002660_9002660	GAAGAGACTCCAACCACATCAAAGTTG	GGCCCCAGGAAATCTCAGAACT	TTTTTTTTCCCTAGGCCTGAGAAGGAT
	70	chr2_112813178_112813178	GGGTGTGGCAGGCGTCTC	GTATCAGGGGACCCGGTGCT	TTTTTTTTTTTTTTTTTTTTTTTTTTTTTTTTTTTTTTTTTTTTTTTTTTTTCGGCTACCGAGCGGCAGG
	71	chr4_153896049_153896049	ATGCATCTTCGGGCTTCTCTCC	CGGTGGAGCTCTCCAAGAAGGT	TTTTTTTTTTTTTTTTTTTTTTTTTTTCTCCTACCGGCCCCCGAAC
	72	chr7_140179029_140179029	AGGGCTGCAGAGATCGAGACAA	CCGGAACAACAGCCACAACAT	TTTTTTTTTTTTTTTTTTTTTTTTTTTTTACAGTCACCGCCCCGTCCC
	73	chrX_48925467_48925467	CGGGACTGGTACATCCGGAAC	TTCGCCATCTGCCTTACGAGAC	TTTTTTTTTTTTTTTTTTTTTTTCGGAACTCGGGACTGGCTG
the Sanger sequencing		Variants_ID	PCR-F	PCR-R
	1	chr6_159660784_159660800	CTGCGTGGGACCGTGAGT	GGGCTGGGCTGTGGCTAA
	2	chr16_1279338_1279338	GCCAATGCCCAAGATAAGCC	ATCATCGTCGTGCCGTTCC
	3	rs2070788	GTCCTCTGCCCTGATAACCAC	CATTCCCAGCACCTGAGTAGC
	4	rs13057866	TCTTTGGTGCCAGCAGTTT	GGTGGGTCGTGAAGGGTAG
HLA typing		HLA Fragment_ID	PCR-F	PCR-R
	1	HLA-A_1	CCGCAGTTTCTTTTCTCCCTCT	AACTGCGTGTCGTCCACGTA
	2	HLA-A_2	CCCAGGCTCYCACTCCAT	ATCTCGGACCCGGAGACTGT
	3	HLA-A_3	CTYGGGGGACYGGGCTGAC	CCCAATTGTCTCCCCTCCTTG
	4	HLA-A_4	TGGTGTCTGGGTTCTGTGCTC	GGCCCTGACCCTGCTAAAG
	5	HLA-A_5	CAAGCCCCTCACCCTGAGAT	GAACCCTCAGTGAGACAAGAAATCTC
	6	HLA-A_6	CTCCTTTCTGGTATCTCACAGGACA	GCCCATCGCATGCTCAATA
	7	HLA-A_7	CAGCTGTGCTATGGGGTTTCTTT	ACCTCAGCCCCACCTCTCTG
	8	HLA-A_8	ATGTCCACCATGACCCTCTTCC	GACAATGGAGCAGCAAAGATGAC
	9	HLA-B_1	TCCTTCTTCCAGGATACTCGTGAC	CGTCGCTGTCGAACCTCAC
	10	HLA-B_2	GCTCCCACTCCATGAGGTATTTC	TTTGGCCTCAACTGAAAATGAAA
	11	HLA-B_3	TTCATTTTCAGTTGAGGCCAAAA	GCGACATTCTAGCGCTGATCC
	12	HLA-B_4	AGATGCAAAGCGCCTGAATTT	ATGACCACAACTGCTAGGACAGC
	13	HLA-B_5	GAGGGGGATGAGGGGTCATA	ATCAGGACCCCAACACCACAA
	14	HLA-B_6	TGCTTTCCTCGTGTTTCCTGAT	CCACTCTAGACCCCAAGAATCTCA
	15	HLA-B_7	TGGGATGTTTCGCGTGTGT	GATGACTGGGGAGGAAACACAG
	16	HLA-B_8	CAAAGGCACCTGAATGTGTCTG	CCTTCTCCACACCCCACCT
	17	HLA-C_1	GCGTCCCCAATTCCCACT	AACTGCGTGTCGTCCACGTA
	18	HLA-C_2	CCAGGCTCCCACTCCATGA	TCTCTCCGGTCGAGGGTCT
	19	HLA-C_3	TTAGGCCAAAATCCCCGCGG	CCCATTTTCCTCCCCTCCTCG
	20	HLA-C_4	AGGCTGGCGTCTGGGTTC	CAAGCCTCAGCCCTGACC
	21	HLA-C_5	GAGATGGAACCTTCCAGAAGTGG	GTGTGGATGGTGCTTCCAGTAAC
	22	HLA-C_6	TGGAAACTTCTCTTGGGTCCA	GGCTACAGAACACAATAGTCATGAACA
	23	HLA-DQA1_1	CCCYGTCTCCTTCCAGGGCTCTT	GTTGGGRCTCTGGTTTCCTGAAGG
	24	HLA-DQA1_2	TTCTTYCATCATTTTGTGTATTAAGGTT	GATCTGGGGACCTCTTGGGAA
	25	HLA-DQA1_22	TTCTTYCATCATTTTGTGTATTAAGGTT	GATCTGGGGACCTCTTGGAAA
	26	HLA-DQA1_3	CTCTTCCAGGATGTAATGCAGAACTT	ATCCTTACCCCAGTGTTTCAGAAGAG
	27	HLA-DQA1_4	CTCTTCCAGGATGTAATGCAGAAGCT	ATCCTTACCCCAGTGTTTCAGAAGAG
	28	HLA-DQA1_5	GGGGCCTTGAGTCTTTGYAG	ACTTCCCAATTCCCCTACAACTT
	29	HLA-DQA1_6	CCCTCGGACCCATTGATCT	TTGGTKGCTTCTGTGTTACTGGA
	30	HLA-DQA1_62	CCCTTGGACCCATCGATCT	TTGGTKGCTTCTGTGTTACTGGA
	31	HLA-DQA1_7	ATCTTTCATCCRGGGCTGACT	GAGGAAGGCTTCTACTGTCATCATTCT
	32	HLA-DQB1_1	GGTTCTTTTCCGAGGGACCAT	TTGATGAAAGATTGTGTCCAAGATCATA
	33	HLA-DQB1_12	TCAGCTCCAGTGCTGATTGG	CRTACCCCAGCCCAAGGA
	34	HLA-DQB1_22	GCGCGGGCTGTTCCACAGCTCC	CTTCTGGCTGTTCCAGTACTCGGCG
	35	HLA-DQB1_23	CTGACCGGCCGGTGATTCCCC	CAGGTTCCAGAGGCCGCGCC
	36	HLA-DQB1_21	CTGACTGGCCGGTGATTCCTC	CAGGTTCCAGAGGCCACGAC
	37	HLA-DQB1_24R	CAGATTTCAGAGGCCGCGCC	CTGACCGGCCGGTGATTCCCC
	38	HLA-DQB1_3	TGCTGTGTGGTCTCACATCTCACT	CATCAGGGATAAGAGATGGGAAGG
	39	HLA-DQB1_4	TTAGGGGTGGTCTGAATGGAGA	GGAAAGGAGCCAGTGAGACAATG
	40	HLA-DQB1_42	CTCAGACTGGACTTCAGCTCCTC	CTCTCAGGGTCAGGAGGAAAGAG
	41	HLA-DQB1_51	GCCTCCTTGCCTTCTAGTGACAA	GCTCTTCCCTCTTACACCTGTGC
	42	HLA-DQB1_52	GCCTCCTTGCCTTCTAGTGAAAA	GCTCTTCCCCCTTATACCTGTGTC
	43	HLA-DQB1_6	CCAGCRTACCCTGTGCTGAT	GTGGGGATGAAAGGAGATGACC
	44	HLA-DQB1_7	GCTYCTGCACTGACTCCTGAGACT	ACACCCCAAAATGCTTTCAGTG
	45	HLA-DQB1_8	ACATAATTAAACATGATCCTGAGTTATCTG	GCTGGGATATTCTAAGGCCAATG
	46	HLA-DQB1_9	CACTGAAAGCATTTTGGGGTGT	GATGCAGAGAGACACGCAGAAA
	47	HLA-DRB1_1	TGATTGGTTCTCCAACACGAGAT	GGCAATCTCTGAAGAAAACGTCAC
	48	HLA-DRB1_12	TGATTCGTTCTCCAACACTAGAT	ATGGCCTGGGCACAATGTT
	49	HLA-DRB1_2	GGTGGTGGGCGTTGCGGG	CCATGCTCACCTCGCCGCTG
	50	HLA-DRB1_22	AGGGGGTCCCAAAAGCCT	ACTCCCCCACGTCGCTGT
	51	HLA-DRB1_3	TgGGTTTgCAGAGAAGCAGACA	GATGGAGATGAGAACRTGGAGCAA
	52	HLA-DRB1_32	TAGGTTTACAGAGAAGCAGACA	GATGGAGATGAGAACRTGGAGCAA
	53	HLA-DRB1_4	TCAAGGCTGTAATATTTGAATGAGTTTGA	GCACTGATGATTTCTGGATTWGCAG
	54	HLA-DRB1_5	CCCTGGTTGGTGTGGGTTG	GGCTTCACCTCTCACTAGGGAAACT
	55	HLA-DRB1_52	CTTCATGGGTCACATGGTCTGT	GGCTTCACCTCTCACTAGGGAAACT
	56	HLA-DRB1_6	CCCTTGAAAGAGGGGAAAAGAAA	CCATCAATGCTGGGACTTCAG
