# Supplementary material for: Novel susceptibility loci for A(H7N9) infection identified by next generation sequencing and functional analysis
Source: Sci Rep. 2020 Jul 16;10:11768. doi: 10.1038/s41598-020-68675-y (PMC7366728; doi:10.1038/s41598-020-68675-y)
Supplement: Supplementary file 5 — Supplementary Table S5. [file 41598_2020_68675_MOESM5_ESM.xlsx]

## Sheet: Supplementary Table 5
Supplementary Table S5: The increase of infection for 4 subtypes influenza viruses in overexpression and negatice cell models.
	A(H7N9)			A(H5N6)			A(H9N2)			pandemic H1N1 2009
	OE (Q2/Q4)	OE-NC (Q2/Q4)	fold increase	OE (Q2/Q4)	OE-NC (Q2/Q4)	fold increase	OE (Q2/Q4)	OE-NC (Q2/Q4)	fold increase	OE (Q2/Q4)	OE-NC (Q2/Q4)	fold increase
1st	22.4/66.7	11.4/87.9	2.589	16.3/74.9	7.7/90.4	2.555	/	/	/	/	/	/
2nd	20.4/46.0	7.6/67.4	3.933	9.0/66.8	4.6/77.0	2.255	14.8/63.8	4.1/86.0	4.866	15.0/72.8	6.5/73.6	2.333
3rd	57.5/40.3	9.5/89.7	13.472	5.0/92.9	1.7/97.6	3.09	19.1/79.1	1.0/98.0	23.664	25.9/71.8	9.5/89.3	3.391
mean	6.665			2.633			14.265			2.862
