# Supplementary material for: Novel susceptibility loci for A(H7N9) infection identified by next generation sequencing and functional analysis
Source: Sci Rep. 2020 Jul 16;10:11768. doi: 10.1038/s41598-020-68675-y (PMC7366728; doi:10.1038/s41598-020-68675-y)
Supplement: Supplementary file 6 — Supplementary Table S6. [file 41598_2020_68675_MOESM6_ESM.xlsx]

## Sheet: Supplementary Table 6
Supplementary Table S6: Information and cytokines results of serum specimens collected from the 26 A(H7N9) patients.
Specimens No.	Patients No.	Gender	Onset Date	Collection Date	Days interval	Genotype	IFN-α(pg/ml)	IFN-γ(pg/ml)	IL-28B (pg/ml)	IL-1β(pg/ml)	IL-2 (pg/ml)	IL-4 (pg/ml)	IL-5 (pg/ml)	IL-6 (pg/ml)	IL-8 (pg/ml)	IL-10 (pg/ml)	IL-12p70 (pg/ml)	IL-13 (pg/ml)	IL-17A (pg/ml)	IL-21 (pg/ml)	IL-23 (pg/ml)	MIP-1α (pg/ml)	MIP-1β (pg/ml)	MCP-1 (pg/ml)	MIG (pg/ml)	IP-10 (pg/ml)	RNATES (pg/ml)
1	16	M	2014.01.10	2014.01.18	8	CT	26.59	8.98	364.38	2.06	14.28	0.95	4.79	7.18	76.12	6.03	3.82	0	17.53	0	40.5	32.58	94.11	129.77	1801.09	551.63	6807.2
2	17	F	2014.01.13	2014.01.20	7	CT	13.18	8.35	57.68	1.92	14.11	0.31	4.56	1.75	15.09	3.25	3.11	0	16.84	0	2.66	14.09	86.93	69.44	77.43	81.73	1925.38
3	10	F	2014.01.01	2014.01.10	9	CT	0.59	9.13	204.01	5.94	19.9	1.45	6.97	45.19	125.95	22.91	3.02	0.28	21.74	9.31	14.65	74.71	372.66	2103.25	2325.61	1230.89	3506.48
4	12	M	2014.01.02	2014.01.14	12	CT	13.02	14.62	216.28	3.71	16.71	0	4.98	2217.65	593.6	42.59	3.25	0	17.53	0	16.69	157.9	607.44	730.11	11580.7	4547.12	6523.93
5	1	F	2013.04.13	2013.04.18	5	CT	0	20.36	216.31	1.47	11.91	0.62	3.86	345.08	149.98	18.32	2.74	0	12.26	0	12.58	28.71	173.58	981.58	13442.6	3183.03	4339.17
6	6	M	2013.03.15	2013.03.25	10	CC	1107.01	7.89	26.131	1.72	14.2	0	4.76	0	0	3.31	3.02	0	17.3	0	0	9.99	4.22	21.29	2.65	19.09	151.66
7	15	M	2014.01.10	2014.01.18	8	CC	235.89	8.67	213.455	1.23	14.94	0	4.69	0.69	15.89	3.46	2.92	0	15.18	0	4.57	13.06	92.35	181.51	162.29	113.84	2416.48
8	19	F	2014.04.02	2014.04.11	9	CC	18.65	15.11	17.9548	1.65	16.37	0.36	4.69	12.56	27.16	7.81	2.92	0	14.32	0	10.29	12.96	38.08	236.41	3104.28	2836.39	7285.04
9	11	M	2014.01.03	2014.01.15	12	CC	268.09	8.43	38.8053	8.39	16.37	2.71	4.83	2.94	199.55	3.58	3.06	1.07	15.07	42.75	21.9	26.64	110.18	76.97	471.16	144.05	7100.67
10	13	M	2014.01.03	2014.01.10	7	CC	36.93	9.21	138.975	0.86	15.36	0	4.65	0	81.25	3.19	3.3	0	17.76	0	0	40.09	96.59	94.19	16.31	10.46	1183.68
11	22	M	2013.04.10	2013.04.15	5	CC	31.83	7.36	52.148	30.08	14.36	0	4.62	32.3	5050.16	4.54	2.56	0	13.89	0	131.04	240.28	48.24	496.55	3112.35	370.11	6945.79
12	8	M	2013.03.30	2013.04.10	11	CC	86.56	14.62	259.035	2.3	14.53	0	4.38	74.88	97.56	7.36	2.92	0	13.79	0	8.6	11.75	44.22	155.03	4328.83	2062.54	9604.81
13	7	M	2013.04.05	2013.04.12	7	CC	48.54	8.35	87.701	1.01	14.86	0	4.52	10.06	18.08	5.34	3.06	0	17.41	0	12.17	14.72	95.44	98.14	714.78	133.36	2426.52
14	5	M	2013.04.04	2014.04.08	4	CC	152.18	8.35	116.155	5.98	15.28	0.06	4.58	110.37	2325.08	3.07	3.44	0	15.72	0	0	3015.74	6111.88	62.57	11.03	48.98	1957.36
15	20	M	2013.04.04	2013.04.12	8	CC	2.49	7.13	51.197	90.02	14.94	75.84	5.52	48.49	176.31	4.86	4.77	5.31	33.13	470.18	153.01	72.19	4.32	75.41	1336.4	218.33	6712.91
16	21	F	2013.04.04	2014.04.08	4	CC	9.31	7.28	44.5975	3.78	14.2	2.65	4.63	6.23	10.95	3.83	2.92	0	17.76	40.19	15.26	13.68	32	104.94	22.5	9.38	1727.8
17	4	M	2013.03.03	2013.03.05	2	CC	18.32	7.81	69.464	1.4	14.94	0	4.55	0.52	18.22	3.22	3.25	0	15.07	0	0	12.25	12.94	60.67	145.54	83.02	2575.63
18	23	M	2013.12.26	2014.12.28	2	CC	57.63	8.51	97.836	1.58	14.53	0	4.24	0	4.98	3.4	2.7	0	18.34	0	0	11.26	30.74	34.31	9.7	8.91	770.61
19	33	M	2013.03.28	2013.04.02	5	CC	21.55	10.47	73.372	1.37	13.86	0	4.76	0	15.95	3.71	2.74	0	15.5	0	4.79	11.65	65.27	233.23	64.73	38.66	4255
20	2	M	2013.04.04	2013.04.10	6	CC	168.71	7.36	52.152	1.89	13.95	0.01	4.56	0	10.57	2.8	2.79	0	14.64	0	0	11.65	23.89	26.19	14.49	45.39	1427.12
21	25	M	2015.02.04	2015.02.15	11	CC	514.89	11.84	351.365	13.02	18.25	19.51	4.78	47.36	79.23	15.45	3.68	2.62	20.14	129.43	29.07	19.51	74.05	301.4	10285.4	2990.34	6295.28
22	27	M	2015.03.26	2015.04.3	8	CC	36.88	8.67	124.18	1.05	15.7	0	4.82	1.79	6.05	9.09	2.97	0	18.11	0	32.65	17.18	106	1924.25	276.62	234.1	6547.08
23	26	F	2015.03.27	2015.04.6	10	CC	7.72	7.97	65.49	1.12	16.54	0.21	5.23	10.12	59.73	8.36	3.48	0	18.46	0	0	41.01	242.79	1355.88	54.98	157.22	3243.25
24	30	M	2016.01.28	2016.02.05	8	CC	32.56	7.58	22.36	2.77	15.19	0	4.62	9.68	364.77	4.51	2.97	0	15.07	0	0	9.05	24.28	586.46	209.36	987.69	7711.51
25	29	M	2015.12.21	2016.01.01	5	CC	22.82	8.12	78.19	1.78	15.61	0	4.52	5.32	73.01	6.42	2.43	0	14.53	0	5.42	14.93	103.47	286.1	1187.23	462.87	2078.81
26	32	F	2016.02.24	2016.03.02	7	CC	28.53	6.07	184.65	1.82	11.51	0	3.32	13.7	29.52	5.12	2.13	0	12.96	0	7.34	8.68	13.18	218.3	974.45	828.07	4705.87
